# Supplementary material for: Rational Construction of Pt Incorporated Co3O4 as High-Performance Electrocatalyst for Hydrogen Evolution Reaction
Source: Nanomaterials (Basel). 2024 May 21;14(11):898. doi: 10.3390/nano14110898 (PMC11173378; doi:10.3390/nano14110898)
Supplement: Supplementary file 1 [file nanomaterials-14-00898-s001.zip]

Archive with 1 entries (1 files):
- nanomaterials-3021245-supplementary.pdf
